# Supplementary material for: Gut Microbiota, Metabolic Markers, and Systemic Inflammation in Young Women with Self-Reported Rosacea: An Exploratory Cross-Sectional Study
Source: J Clin Med. 2026 May 27;15(11):4130. doi: 10.3390/jcm15114130 (PMC13258242; doi:10.3390/jcm15114130)
Supplement: Supplementary file 1 [file jcm-15-04130-s001.zip]

Archive with 1 entries (1 files):
- jcm-4302632-supplementary.pdf
